# Supplementary material for: Dietary macronutrient balance and fungal infection as drivers of spermatophore quality in the mealworm beetle
Source: Curr Res Insect Sci. 2021 Jan 16;1:100009. doi: 10.1016/j.cris.2021.100009 (PMC9387488; doi:10.1016/j.cris.2021.100009)
Supplement: Supplementary file 3 [file mmc3.xlsx]

## Sheet: Data
Sample	Diet	State of health	Proteins (µg/mm2)	Lipids (µg/mm2)	Carbohydrates (µg/mm2)	Total nutrient amount (µg/mm2)	Size (mm2)
1	p80:c0	Non-manipulated	372.081	135.848	415.668	923.598	0.244667
2	p80:c0	Non-manipulated	379.052	142.329	274.548	795.929	0.248333
3	p80:c0	Non-manipulated	185.704	70.5021	238.944	495.15	0.501333
4	p80:c0	Non-manipulated	132.232	47.6488	136.88	316.761	0.719667
5	p80:c0	Non-manipulated	365.819	130.03	283.056	778.905	0.259667
6	p80:c0	Non-manipulated	224.912	90.3965	217.918	533.226	0.391
7	p80:c0	Non-manipulated	169.22	74.241	164.278	407.739	0.518667
8	p80:c0	Non-manipulated	153.809	87.8857	131.4	373.095	0.612
9	p80:c0	Non-manipulated	130.098	56.5402	135.187	321.825	0.709
10	p80:c0	Non-manipulated	399.081	150.287	507.142	1056.51	0.224667
11	p80:c0	Non-manipulated	155.412	54.1451	193.057	402.613	0.584667
12	p80:c0	Non-manipulated	249.834	89.029	273.836	612.7	0.373333
13	p80:c0	Non-manipulated	182.655	70.8747	240.137	493.667	0.521
14	p80:c0	Non-manipulated	132.305	38.3692	139.805	310.479	0.742667
15	p80:c0	Non-manipulated	173.604	58.6988	199.793	432.095	0.530333
16	p80:c0	Non-manipulated	252.379	82.3865	210.86	545.626	0.358667
17	p80:c0	Non-manipulated	331.355	148.344	545.132	1024.83	0.277333
18	p80:c0	Non-manipulated	411.629	127.402	499.894	1038.92	0.223667
19	p80:c0	Non-manipulated	160.517	53.2322	215.786	429.535	0.565
20	p80:c0	Non-manipulated	214.692	75.5869	230.038	520.317	0.453667
21	p80:c0	Non-manipulated	250.585	94.0345	309.526	654.145	0.364667
22	p80:c0	Non-manipulated	171.272	53.1694	179.788	404.229	0.565667
23	p80:c0	Non-manipulated	219.08	85.9403	197.068	502.089	0.429667
24	p80:c0	Non-manipulated	400.406	157.584	367.465	925.455	0.237667
25	p80:c0	Non-manipulated	364.106	137.527	398.33	899.963	0.264667
26	p80:c0	Non-manipulated	260.035	90.5275	241.699	592.262	0.361333
27	p80:c0	Non-manipulated	189.358	68.3674	259.578	517.303	0.455333
28	p80:c0	Non-manipulated	479.008	144.168	562.625	1185.8	0.194
29	p80:c0	Non-manipulated	275.438	90.7579	401.986	768.182	0.343
30	p80:c0	Non-manipulated	277.128	77.6879	257.117	611.933	0.339667
1	p80:c0	Tween control	450.989	184.321	661.7	1297.01	0.200333
2	p80:c0	Tween control	147.74	50.5162	213.231	411.487	0.626667
3	p80:c0	Tween control	368.275	126.376	714.831	1209.48	0.254667
4	p80:c0	Tween control	69.9196	24.9694	131.006	225.895	1.37333
5	p80:c0	Tween control	206.43	71.5139	376.386	654.33	0.442667
6	p80:c0	Tween control	311.754	131.123	465.893	908.77	0.293667
7	p80:c0	Tween control	434.282	171.692	1014.3	1620.28	0.212
8	p80:c0	Tween control	293.159	95.8342	385.125	774.118	0.319333
9	p80:c0	Tween control	209.491	59.8996	303.305	572.696	0.449333
10	p80:c0	Tween control	210.171	58.5977	320.859	589.628	0.441333
11	p80:c0	Tween control	335.354	88.7032	525.363	949.421	0.279667
12	p80:c0	Tween control	232.358	84.1848	390.747	707.29	0.407333
13	p80:c0	Tween control	426.311	149.09	807.231	1382.63	0.212333
14	p80:c0	Tween control	278.951	89.3628	458.816	827.13	0.330667
15	p80:c0	Tween control	178.646	69.7759	163.289	411.711	0.499
16	p80:c0	Tween control	256.71	72.6275	276.98	606.318	0.363333
17	p80:c0	Tween control	315.83	113.909	411.048	840.787	0.305667
18	p80:c0	Tween control	340.992	115.296	473.229	929.517	0.27
19	p80:c0	Tween control	294.01	106.716	452.273	852.999	0.321333
20	p80:c0	Tween control	200.888	62.6044	427.395	690.888	0.472
21	p80:c0	Tween control	280.433	111.983	458.668	851.084	0.320333
22	p80:c0	Tween control	363.531	162.028	724.737	1250.3	0.263667
23	p80:c0	Tween control	285.152	108.243	417.068	810.462	0.321667
24	p80:c0	Tween control	219.54	61.0954	282.469	563.104	0.414667
25	p80:c0	Tween control	446.931	171.578	460.112	1078.62	0.206
26	p80:c0	Tween control	323.111	111.491	684.09	1118.69	0.288667
27	p80:c0	Tween control	126.115	36.9371	238.148	401.2	0.728667
28	p80:c0	Tween control	299.212	120.815	583.805	1003.83	0.31
29	p80:c0	Tween control	293.689	96.5396	314.107	704.336	0.317
30	p80:c0	Tween control	250.029	112.11	469.761	831.901	0.371667
1	p80:c0	Fungus	299.92	90.3181	676.657	1066.89	0.286333
2	p80:c0	Fungus	337.187	128.951	858.184	1324.32	0.253667
3	p80:c0	Fungus	279.806	130.994	384.325	795.124	0.302
4	p80:c0	Fungus	132.178	65.3098	314.524	512.011	0.638
5	p80:c0	Fungus	90.4117	28.0624	238.296	356.77	0.940333
6	p80:c0	Fungus	231.829	126.512	547.232	905.573	0.379333
7	p80:c0	Fungus	184.233	89.2691	414.41	687.912	0.472667
8	p80:c0	Fungus	584.435	332.691	1214.63	2131.75	0.149
9	p80:c0	Fungus	104.394	56.6368	211.075	372.106	0.847333
10	p80:c0	Fungus	169.85	61.9912	217.906	449.748	0.510667
11	p80:c0	Fungus	225.177	90.751	363.538	679.466	0.383667
12	p80:c0	Fungus	185.128	87.0298	351.328	623.485	0.466667
13	p80:c0	Fungus	980.368	361.615	2296.53	3638.51	0.089
14	p80:c0	Fungus	493.373	152.826	1115.94	1762.14	0.172667
15	p80:c0	Fungus	547.283	193.354	1203.41	1944.05	0.161
16	p80:c0	Fungus	505.426	308.524	952.666	1766.62	0.174333
17	p80:c0	Fungus	290.197	144.778	469.72	904.695	0.306
18	p80:c0	Fungus	157.582	68.1782	238.406	464.166	0.549333
19	p80:c0	Fungus	297.343	131.721	582.001	1011.06	0.296333
20	p80:c0	Fungus	551.951	279.773	1327.39	2159.12	0.164
21	p80:c0	Fungus	385.322	153.159	746.947	1285.43	0.227333
22	p80:c0	Fungus	244.329	77.3007	560.761	882.391	0.355
23	p80:c0	Fungus	162.886	64.9997	188.864	416.75	0.535667
24	p80:c0	Fungus	156.079	56.2955	227.217	439.592	0.562333
25	p80:c0	Fungus	339.749	122.543	438.99	901.282	0.258333
26	p80:c0	Fungus	136.361	59.5927	299.862	495.816	0.655
27	p80:c0	Fungus	128.523	57.1222	276.244	461.89	0.711
28	p80:c0	Fungus	163.304	74.9795	314.47	552.754	0.541667
29	p80:c0	Fungus	319.934	167.252	496.787	983.972	0.274333
30	p80:c0	Fungus	101.65	40.8254	171.454	313.929	0.878667
1	p80:c0	Non-viable spores	126.195	48.6524	119.609	294.456	0.672333
2	p80:c0	Non-viable spores	90.5048	42.0787	94.4658	227.049	0.952667
3	p80:c0	Non-viable spores	80.4245	31.9591	114.16	226.544	1.04
4	p80:c0	Non-viable spores	122.393	39.2179	92.8269	254.437	0.780333
5	p80:c0	Non-viable spores	270.313	121.99	218.991	611.294	0.311333
6	p80:c0	Non-viable spores	159.804	55.0846	180.417	395.305	0.546
7	p80:c0	Non-viable spores	169.428	57.2661	232.153	458.846	0.516
8	p80:c0	Non-viable spores	221.39	81.3405	263.759	566.489	0.395667
9	p80:c0	Non-viable spores	192.418	63.0897	260.507	516.015	0.451667
10	p80:c0	Non-viable spores	282.584	82.7015	479.63	844.915	0.306333
11	p80:c0	Non-viable spores	313.173	113.751	579.655	1006.58	0.273667
12	p80:c0	Non-viable spores	176.031	65.9932	235.235	477.259	0.495667
13	p80:c0	Non-viable spores	213.833	77.8249	294.156	585.814	0.4
14	p80:c0	Non-viable spores	191.177	57.3417	384.768	633.287	0.451
15	p80:c0	Non-viable spores	126.228	44.9825	200.321	371.531	0.680333
16	p80:c0	Non-viable spores	254.941	93.548	473.449	821.938	0.349667
17	p80:c0	Non-viable spores	305.635	110.13	465.2	880.964	0.282667
18	p80:c0	Non-viable spores	197.452	55.6041	169.539	422.596	0.436667
19	p80:c0	Non-viable spores	229.946	79.6842	421.037	730.667	0.390667
20	p80:c0	Non-viable spores	277.245	80.3411	403.509	761.095	0.315333
21	p80:c0	Non-viable spores	187.14	51.7707	377.942	616.853	0.469
22	p80:c0	Non-viable spores	288.043	100.477	522.842	911.362	0.299333
23	p80:c0	Non-viable spores	187.809	67.1386	334.093	589.041	0.463667
24	p80:c0	Non-viable spores	215.509	68.9449	317.591	602.044	0.405667
25	p80:c0	Non-viable spores	155.116	49.1396	238.927	443.183	0.537
26	p80:c0	Non-viable spores	124.764	47.7179	164.901	337.383	0.729667
27	p80:c0	Non-viable spores	195.634	69.7981	317.502	582.934	0.446
28	p80:c0	Non-viable spores	208.787	51.552	388.522	648.861	0.409667
29	p80:c0	Non-viable spores	97.0001	26.8454	77.9547	201.8	0.963333
30	p80:c0	Non-viable spores	222.423	66.8969	353.284	642.604	0.402333
1	p64:c16	Non-manipulated	303.177	198.155	580.76	1082.09	0.306
2	p64:c16	Non-manipulated	184.803	139.838	256.666	581.307	0.497667
3	p64:c16	Non-manipulated	216.707	170.679	366.901	754.288	0.417
4	p64:c16	Non-manipulated	113.72	84.2427	183.388	381.351	0.807333
5	p64:c16	Non-manipulated	363.674	253.91	734.016	1351.6	0.253333
6	p64:c16	Non-manipulated	429.04	327.326	722.505	1478.87	0.211
7	p64:c16	Non-manipulated	254.373	206.676	387.213	848.262	0.359667
8	p64:c16	Non-manipulated	214.4	164.362	206.22	584.982	0.417
9	p64:c16	Non-manipulated	262.569	186.359	288.098	737.026	0.342333
10	p64:c16	Non-manipulated	223.088	157.399	336.753	717.241	0.408667
11	p64:c16	Non-manipulated	130.542	85.9188	199.424	415.884	0.687333
12	p64:c16	Non-manipulated	337.527	224.053	469.909	1031.49	0.275333
13	p64:c16	Non-manipulated	189.479	164.535	240.88	594.894	0.471
14	p64:c16	Non-manipulated	826.113	672.301	1020.71	2519.13	0.109
15	p64:c16	Non-manipulated	207.436	178.582	166.39	552.409	0.431
16	p64:c16	Non-manipulated	116.507	81.91	122.301	320.719	0.766
17	p64:c16	Non-manipulated	267.668	170.636	386.813	825.117	0.343
18	p64:c16	Non-manipulated	148.806	127.349	225.521	501.677	0.612667
19	p64:c16	Non-manipulated	561.605	377.213	1180.68	2119.49	0.166333
20	p64:c16	Non-manipulated	154.523	112.595	271.42	538.538	0.59
21	p64:c16	Non-manipulated	215.478	171.052	339.053	725.582	0.425333
22	p64:c16	Non-manipulated	217.18	173.651	454.958	845.788	0.422
23	p64:c16	Non-manipulated	630.042	476.719	879.933	1986.69	0.142667
24	p64:c16	Non-manipulated	193.768	151.004	380.538	725.309	0.471333
25	p64:c16	Non-manipulated	278.207	208.502	277.564	764.273	0.323667
26	p64:c16	Non-manipulated	443.393	331.476	814.512	1589.38	0.202
27	p64:c16	Non-manipulated	144.586	82.2469	229.513	456.345	0.628333
28	p64:c16	Non-manipulated	212.261	177.594	248.241	638.096	0.439333
29	p64:c16	Non-manipulated	101.873	91.4135	134.187	327.473	0.882333
30	p64:c16	Non-manipulated	200.919	152.017	206.836	559.772	0.437
1	p64:c16	Tween control	245.863	219.697	617.792	1083.35	0.362333
2	p64:c16	Tween control	239.681	250.449	390.03	880.16	0.368333
3	p64:c16	Tween control	393.071	378.698	847.583	1619.35	0.221333
4	p64:c16	Tween control	114.228	112.136	229.817	456.181	0.775667
5	p64:c16	Tween control	217.517	219.796	380.6	817.912	0.393333
6	p64:c16	Tween control	248.562	305.725	348.392	902.679	0.360333
7	p64:c16	Tween control	227.746	263.793	407.27	898.809	0.375667
8	p64:c16	Tween control	304.299	327.736	579.522	1211.56	0.294333
9	p64:c16	Tween control	119.721	131.296	157.754	408.771	0.722667
10	p64:c16	Tween control	441.756	442.698	535.07	1419.52	0.197667
11	p64:c16	Tween control	422.367	413.19	857.327	1692.89	0.214333
12	p64:c16	Tween control	303.057	294.057	480.302	1077.42	0.279667
13	p64:c16	Tween control	125.707	165.116	307.345	598.168	0.708667
14	p64:c16	Tween control	576.169	742.298	563.278	1881.74	0.152667
15	p64:c16	Tween control	325.92	376.799	514.916	1217.64	0.263
16	p64:c16	Tween control	234.659	284.121	425.48	944.26	0.367333
17	p64:c16	Tween control	218.629	215.534	323.158	757.321	0.398667
18	p64:c16	Tween control	212.459	206.502	334.842	753.802	0.411
19	p64:c16	Tween control	241.335	191.389	619.147	1051.87	0.407667
20	p64:c16	Tween control	399.949	478.461	432.664	1311.07	0.220333
21	p64:c16	Tween control	372.413	421.097	330.406	1123.92	0.235333
22	p64:c16	Tween control	240.334	297.924	412.77	951.028	0.368
23	p64:c16	Tween control	315.877	323.507	718.515	1357.9	0.291667
24	p64:c16	Tween control	386.85	433.026	684.422	1504.3	0.220333
25	p64:c16	Tween control	138.395	128.414	327.923	594.732	0.624
26	p64:c16	Tween control	312.545	309.83	912.097	1534.47	0.277333
27	p64:c16	Tween control	111.363	95.6492	297.934	504.946	0.782667
28	p64:c16	Tween control	196.159	186.267	629.857	1012.28	0.444333
29	p64:c16	Tween control	544.751	593.019	1632.46	2770.23	0.16
30	p64:c16	Tween control	185.451	224.124	380.451	790.026	0.465667
1	p64:c16	Fungus	460.169	421.367	1204.49	2086.03	0.187667
2	p64:c16	Fungus	249.135	243.529	430.98	923.644	0.355
3	p64:c16	Fungus	314.502	259.188	726.413	1300.1	0.278667
4	p64:c16	Fungus	248.019	234.696	744.038	1226.75	0.343667
5	p64:c16	Fungus	162.774	157.856	501.029	821.658	0.544333
6	p64:c16	Fungus	240.98	294.816	797.476	1333.27	0.373667
7	p64:c16	Fungus	122.177	127.938	412.956	663.071	0.696333
8	p64:c16	Fungus	299.509	329.074	804.918	1433.5	0.288333
9	p64:c16	Fungus	1192.16	1072.92	4047.07	6312.15	0.0756667
10	p64:c16	Fungus	60.1112	53.8118	199.339	313.262	1.50867
11	p64:c16	Fungus	279.424	252.247	1123.05	1654.72	0.317667
12	p64:c16	Fungus	342.325	346.074	956.192	1644.59	0.251333
13	p64:c16	Fungus	216.011	234.677	641.241	1091.93	0.395333
14	p64:c16	Fungus	253.003	273.347	847.274	1373.62	0.341333
15	p64:c16	Fungus	398.724	454.909	1292.98	2146.61	0.219
16	p64:c16	Fungus	226.642	277.153	509.503	1013.3	0.374667
17	p64:c16	Fungus	317.052	298.622	885.38	1501.05	0.268333
18	p64:c16	Fungus	237.301	227.961	661.396	1126.66	0.37
19	p64:c16	Fungus	194.096	172.384	769.674	1136.15	0.455667
20	p64:c16	Fungus	501.683	529.138	2194.48	3225.31	0.175333
21	p64:c16	Fungus	159.848	165.679	694.915	1020.44	0.566333
22	p64:c16	Fungus	220.523	244.529	693.74	1158.79	0.392333
23	p64:c16	Fungus	355.79	340.157	1147.31	1843.26	0.238667
24	p64:c16	Fungus	326.378	345.565	1239.95	1911.9	0.27
25	p64:c16	Fungus	325.881	300.39	1076.82	1703.1	0.265
26	p64:c16	Fungus	175.25	156.691	717.797	1049.74	0.504667
27	p64:c16	Fungus	163.483	143.689	543.216	850.387	0.557667
28	p64:c16	Fungus	131.874	108.103	437.81	677.787	0.712
29	p64:c16	Fungus	150.04	134.314	507.429	791.784	0.592667
30	p64:c16	Fungus	202.027	229.472	674.636	1106.14	0.443333
1	p64:c16	Non-viable spores	195.63	60.9313	302.49	559.051	0.467667
2	p64:c16	Non-viable spores	134.555	42.7837	482.346	659.684	0.690667
3	p64:c16	Non-viable spores	125.142	41.9918	493.09	660.224	0.741333
4	p64:c16	Non-viable spores	174.876	53.2736	565.508	793.659	0.525
5	p64:c16	Non-viable spores	144.034	39.8067	413.032	596.872	0.649667
6	p64:c16	Non-viable spores	176.167	58.9276	551.586	786.68	0.519333
7	p64:c16	Non-viable spores	373.93	137.056	896.483	1407.47	0.238667
8	p64:c16	Non-viable spores	276.059	81.4158	959.675	1317.15	0.35
9	p64:c16	Non-viable spores	242.474	81.5357	493.965	817.974	0.375333
10	p64:c16	Non-viable spores	186.95	56.6549	503.5	747.105	0.493667
11	p64:c16	Non-viable spores	101.775	33.2824	343.735	478.793	0.903667
12	p64:c16	Non-viable spores	96.3717	27.6991	321.444	445.514	0.952667
13	p64:c16	Non-viable spores	148.477	38.9943	503.268	690.739	0.622667
14	p64:c16	Non-viable spores	364.226	112.929	1327.37	1804.53	0.247667
15	p64:c16	Non-viable spores	467.462	152.316	1850.27	2470.05	0.194
16	p64:c16	Non-viable spores	524.457	184.051	1352.52	2061.03	0.172
17	p64:c16	Non-viable spores	119.615	32.7218	381.908	534.245	0.790333
18	p64:c16	Non-viable spores	320.823	96.3772	654.926	1072.13	0.295667
19	p64:c16	Non-viable spores	128.344	34.9317	378.769	542.045	0.740333
20	p64:c16	Non-viable spores	185.663	47.1301	680.607	913.4	0.504
21	p64:c16	Non-viable spores	95.4736	30.0232	299.175	424.672	0.966667
22	p64:c16	Non-viable spores	238.489	70.5444	585.324	894.357	0.389
23	p64:c16	Non-viable spores	635.662	225.587	1761.5	2622.75	0.142667
24	p64:c16	Non-viable spores	68.1273	23.0194	160.653	251.799	1.35233
25	p64:c16	Non-viable spores	365.831	112.625	1286.21	1764.67	0.248333
26	p64:c16	Non-viable spores	231.413	57.5392	717.801	1006.75	0.403667
27	p64:c16	Non-viable spores	360.508	100.533	1165.07	1626.11	0.252
28	p64:c16	Non-viable spores	147.074	41.3557	448.426	636.856	0.625333
29	p64:c16	Non-viable spores	165.025	49.2406	507.226	721.492	0.568
30	p64:c16	Non-viable spores	318.553	84.3321	907.814	1310.7	0.281667
1	p40:c40	Non-manipulated	149.502	93.1381	330.384	573.025	0.498
2	p40:c40	Non-manipulated	456.078	268.062	900.076	1624.22	0.159
3	p40:c40	Non-manipulated	123.793	78.4818	337.87	540.145	0.591
4	p40:c40	Non-manipulated	157.995	99.9237	381.556	639.474	0.46
5	p40:c40	Non-manipulated	139.91	84.2202	245.418	469.548	0.516
6	p40:c40	Non-manipulated	183.977	123.993	232.819	540.789	0.397667
7	p40:c40	Non-manipulated	127.749	74.4408	235.382	437.572	0.561333
8	p40:c40	Non-manipulated	203.723	116.879	327.685	648.287	0.364667
9	p40:c40	Non-manipulated	91.3265	59.5952	181.788	332.709	0.799333
10	p40:c40	Non-manipulated	259.356	190.252	392.674	842.282	0.283333
11	p40:c40	Non-manipulated	178.158	130.295	506.716	815.169	0.423333
12	p40:c40	Non-manipulated	183.504	113.87	377.603	674.977	0.411
13	p40:c40	Non-manipulated	128.347	78.3953	334.949	541.691	0.565
14	p40:c40	Non-manipulated	352.158	265.676	746.421	1364.25	0.212333
15	p40:c40	Non-manipulated	108.671	64.7863	273.292	446.749	0.664333
16	p40:c40	Non-manipulated	297.311	172.619	437.409	907.34	0.249333
17	p40:c40	Non-manipulated	218.128	146.086	358.7	722.914	0.334667
18	p40:c40	Non-manipulated	149.717	88.931	328.827	567.475	0.488667
19	p40:c40	Non-manipulated	75.46	54.8867	77.4128	207.759	0.997333
20	p40:c40	Non-manipulated	59.759	32.5521	66.5629	158.874	1.28367
21	p40:c40	Non-manipulated	69.7109	36.9033	184.401	291.016	1.10967
22	p40:c40	Non-manipulated	216.578	134.054	232.664	583.296	0.346
23	p40:c40	Non-manipulated	92.4197	56.4166	215.361	364.197	0.807333
24	p40:c40	Non-manipulated	151.265	90.8521	912.318	1154.44	0.478333
25	p40:c40	Non-manipulated	81.7835	50.0007	216.268	348.052	0.936
26	p40:c40	Non-manipulated	90.8821	54.3033	127.648	272.833	0.815667
27	p40:c40	Non-manipulated	197.914	135.224	330.076	663.214	0.377
28	p40:c40	Non-manipulated	193.468	109.702	388.569	691.739	0.392333
29	p40:c40	Non-manipulated	158.557	98.8951	240.197	497.65	0.456333
30	p40:c40	Non-manipulated	91.4826	52.045	228.615	372.143	0.835
1	p40:c40	Tween control	72.2815	48.604	173.031	293.917	1.07467
2	p40:c40	Tween control	166.798	101.494	375.648	643.94	0.457
3	p40:c40	Tween control	148.16	93.0083	325.889	567.057	0.516667
4	p40:c40	Tween control	794.284	447.709	1790.98	3032.97	0.098
5	p40:c40	Tween control	173.553	108.72	357.332	639.606	0.442
6	p40:c40	Tween control	151.995	95.0435	257.997	505.035	0.51
7	p40:c40	Tween control	149.641	86.3991	275.037	511.078	0.522333
8	p40:c40	Tween control	413.761	230.167	1092.78	1736.71	0.203333
9	p40:c40	Tween control	186.694	119.77	483.504	789.968	0.418667
10	p40:c40	Tween control	289.731	187.034	891.019	1367.78	0.270333
11	p40:c40	Tween control	148.002	85.5445	383.094	616.64	0.522667
12	p40:c40	Tween control	228.413	129.554	508.525	866.491	0.338667
13	p40:c40	Tween control	288.778	196.067	1117.18	1602.03	0.270667
14	p40:c40	Tween control	333.553	201.502	1213.06	1748.11	0.234333
15	p40:c40	Tween control	116.371	68.4341	360.254	545.059	0.671667
16	p40:c40	Tween control	173.261	100.66	249.383	523.304	0.448333
17	p40:c40	Tween control	313.032	180.727	983.783	1477.54	0.254333
18	p40:c40	Tween control	122.672	80.1871	371.138	573.996	0.625333
19	p40:c40	Tween control	211.824	133.287	582.302	927.413	0.363667
20	p40:c40	Tween control	250.183	139.287	926.822	1316.29	0.315
21	p40:c40	Tween control	166.088	106.101	307.704	579.892	0.468667
22	p40:c40	Tween control	298.618	193.97	527.953	1020.54	0.260667
23	p40:c40	Tween control	346.983	219.798	728.527	1295.31	0.224333
24	p40:c40	Tween control	155.877	96.43	260.731	513.038	0.498333
25	p40:c40	Tween control	390.054	223.242	1107.4	1720.69	0.219
26	p40:c40	Tween control	537.81	303.244	1439.73	2280.79	0.154333
27	p40:c40	Tween control	164.385	95.0826	362.389	621.857	0.501
28	p40:c40	Tween control	328.037	215.195	982.246	1525.48	0.244667
29	p40:c40	Tween control	174.535	103.097	527.121	804.753	0.458
30	p40:c40	Tween control	477.761	307.205	1392.28	2177.24	0.168667
1	p40:c40	Fungus	274.783	160.295	894.185	1329.26	0.305
2	p40:c40	Fungus	198.299	114.14	722.624	1035.06	0.428333
3	p40:c40	Fungus	119.412	67.3842	233.443	420.24	0.688333
4	p40:c40	Fungus	147.973	86.2825	470.09	704.346	0.586
5	p40:c40	Fungus	604.076	393.103	1031.61	2028.79	0.135
6	p40:c40	Fungus	262.321	139.143	836.77	1238.23	0.321333
7	p40:c40	Fungus	249.709	137.482	603.822	991.013	0.334333
8	p40:c40	Fungus	155.595	83.7247	217.661	456.981	0.549
9	p40:c40	Fungus	217.467	135.945	416.782	770.194	0.375
10	p40:c40	Fungus	94.5524	57.1532	221.988	373.694	0.884667
11	p40:c40	Fungus	458.387	248.857	1236.73	1943.97	0.179667
12	p40:c40	Fungus	214.708	124.064	514.11	852.882	0.387333
13	p40:c40	Fungus	306.368	166.755	1081.59	1554.71	0.285667
14	p40:c40	Fungus	339.708	191.544	907.161	1438.41	0.244333
15	p40:c40	Fungus	164.264	116.228	218.859	499.351	0.503333
16	p40:c40	Fungus	331.159	187.453	560.014	1078.63	0.249667
17	p40:c40	Fungus	478.256	271.232	1999.87	2749.35	0.183333
18	p40:c40	Fungus	353.054	203.992	1119.61	1676.65	0.239667
19	p40:c40	Fungus	214.674	134.164	557.355	906.193	0.398667
20	p40:c40	Fungus	260.119	131.75	551.345	943.214	0.320333
21	p40:c40	Fungus	173.792	94.6765	274.887	543.355	0.476667
22	p40:c40	Fungus	391.228	217.499	957.857	1566.58	0.211333
23	p40:c40	Fungus	158.165	83.4165	426.846	668.428	0.536
24	p40:c40	Fungus	311.043	175.78	698.325	1185.15	0.271
25	p40:c40	Fungus	336.778	184.351	1276.65	1797.78	0.249333
26	p40:c40	Fungus	197.711	104.715	572.252	874.678	0.419
27	p40:c40	Fungus	108.277	58.0812	325.553	491.912	0.777
28	p40:c40	Fungus	284.344	150.664	622.097	1057.11	0.285667
29	p40:c40	Fungus	142.895	74.935	211.318	429.148	0.596667
30	p40:c40	Fungus	421.98	283.873	1548.45	2254.3	0.201667
1	p40:c40	Non-viable spores	160.541	83.7349	266.674	510.95	0.514
2	p40:c40	Non-viable spores	92.9102	47.3566	212.21	352.477	0.917667
3	p40:c40	Non-viable spores	140.426	74.3593	222.737	437.523	0.595667
4	p40:c40	Non-viable spores	116.336	60.8983	239.049	416.283	0.727333
5	p40:c40	Non-viable spores	241.516	123.765	546.921	912.201	0.341
6	p40:c40	Non-viable spores	229.126	121.971	314.055	665.152	0.37
7	p40:c40	Non-viable spores	78.1981	41.3993	245.405	365.003	1.08
8	p40:c40	Non-viable spores	283.855	143.143	664.332	1091.33	0.289
9	p40:c40	Non-viable spores	107.156	57.769	139.829	304.755	0.795667
10	p40:c40	Non-viable spores	203.565	109.576	411.681	724.822	0.415667
11	p40:c40	Non-viable spores	262.966	142.306	733.832	1139.1	0.323
12	p40:c40	Non-viable spores	202.414	99.0703	549.957	851.441	0.426
13	p40:c40	Non-viable spores	269.92	148.642	431.492	850.054	0.317667
14	p40:c40	Non-viable spores	307.746	154.427	554.34	1016.51	0.276
15	p40:c40	Non-viable spores	370.246	192.718	739.572	1302.54	0.227667
16	p40:c40	Non-viable spores	283.055	148.488	449.585	881.128	0.292667
17	p40:c40	Non-viable spores	163.267	85.6386	210.727	459.633	0.512333
18	p40:c40	Non-viable spores	249.201	135.002	694.823	1079.03	0.346667
19	p40:c40	Non-viable spores	195.176	99.2938	328.243	622.713	0.437667
20	p40:c40	Non-viable spores	150.51	82.1904	372.326	605.027	0.564333
21	p40:c40	Non-viable spores	346.773	189.989	665.692	1202.45	0.246333
22	p40:c40	Non-viable spores	303.147	150.795	513.664	967.607	0.274333
23	p40:c40	Non-viable spores	345.462	195.231	584.274	1124.97	0.244
24	p40:c40	Non-viable spores	346.127	205.762	312.657	864.546	0.241667
25	p40:c40	Non-viable spores	345.65	177.838	413.803	937.291	0.239667
26	p40:c40	Non-viable spores	311.77	172.213	362.106	846.089	0.269333
27	p40:c40	Non-viable spores	289.074	158.177	842.427	1289.68	0.282667
28	p40:c40	Non-viable spores	216.747	122.117	405.627	744.49	0.386667
29	p40:c40	Non-viable spores	157.047	91.1253	321.086	569.259	0.509
30	p40:c40	Non-viable spores	331.266	179.083	659.459	1169.81	0.240333
1	p16:c64	Non-manipulated	137.48	72.8765	204.521	414.877	0.518
2	p16:c64	Non-manipulated	179.495	92.2926	266.937	538.725	0.392333
3	p16:c64	Non-manipulated	174.017	83.9399	280.734	538.691	0.394667
4	p16:c64	Non-manipulated	219.006	96.2049	300.44	615.651	0.323
5	p16:c64	Non-manipulated	131.12	61.8037	208.004	400.928	0.544333
6	p16:c64	Non-manipulated	177.843	88.3562	248.214	514.413	0.404
7	p16:c64	Non-manipulated	158.86	81.1284	273.474	513.462	0.427333
8	p16:c64	Non-manipulated	321.249	151.086	412.2	884.535	0.222667
9	p16:c64	Non-manipulated	228.813	117.036	332.761	678.61	0.305
10	p16:c64	Non-manipulated	107.783	55.0873	139.277	302.147	0.638667
11	p16:c64	Non-manipulated	123.229	62.9365	99.764	285.929	0.575333
12	p16:c64	Non-manipulated	100.814	47.2309	156.469	304.514	0.679667
13	p16:c64	Non-manipulated	168.341	76.2739	214.114	458.729	0.434333
14	p16:c64	Non-manipulated	221.515	108.66	249.523	579.698	0.314333
15	p16:c64	Non-manipulated	96.2594	47.8191	127.713	271.792	0.725
16	p16:c64	Non-manipulated	72.9919	36.2641	117.491	226.747	0.984333
17	p16:c64	Non-manipulated	191.641	95.4189	196.944	484.004	0.363333
18	p16:c64	Non-manipulated	195.406	91.5288	228.059	514.994	0.356333
19	p16:c64	Non-manipulated	212.782	95.6129	218.929	527.323	0.325
20	p16:c64	Non-manipulated	149.765	74.4864	254.271	478.522	0.472333
21	p16:c64	Non-manipulated	196.162	93.7098	288.342	578.213	0.359
22	p16:c64	Non-manipulated	211.478	94.858	201.521	507.856	0.333
23	p16:c64	Non-manipulated	126.04	59.2632	143.11	328.412	0.576333
24	p16:c64	Non-manipulated	90.0274	47.5892	121.038	258.655	0.771667
25	p16:c64	Non-manipulated	122.381	66.1931	223.27	411.844	0.601333
26	p16:c64	Non-manipulated	138.16	63.4237	186.56	388.144	0.522333
27	p16:c64	Non-manipulated	180.052	91.061	355.914	627.028	0.392
28	p16:c64	Non-manipulated	157.325	76.4193	176.455	410.199	0.453667
29	p16:c64	Non-manipulated	136.295	59.3396	155.957	351.592	0.523667
30	p16:c64	Non-manipulated	450.776	202.745	605.233	1258.75	0.158333
1	p16:c64	Tween control	124.265	59.6649	142.618	326.547	0.589667
2	p16:c64	Tween control	188.147	93.2844	333.855	615.287	0.393667
3	p16:c64	Tween control	185.059	92.3461	284.72	562.125	0.397667
4	p16:c64	Tween control	165.813	78.7929	181.016	425.622	0.44
5	p16:c64	Tween control	135.185	69.6009	209.364	414.15	0.535
6	p16:c64	Tween control	137.533	67.7546	182.03	387.317	0.542
7	p16:c64	Tween control	151.645	73.3981	202.865	427.909	0.486333
8	p16:c64	Tween control	173.702	80.6184	297.802	552.122	0.423667
9	p16:c64	Tween control	249.054	115.343	384.034	748.432	0.291667
10	p16:c64	Tween control	170.861	82.3944	286.951	540.206	0.427
11	p16:c64	Tween control	135.144	69.4279	196.021	400.594	0.536333
12	p16:c64	Tween control	174.998	83.3386	272.172	530.509	0.416
13	p16:c64	Tween control	109.257	49.3961	176.664	335.316	0.670667
14	p16:c64	Tween control	163.74	74.838	171.701	410.279	0.442667
15	p16:c64	Tween control	185.713	89.751	177.382	452.845	0.392
16	p16:c64	Tween control	76.0044	34.9707	98.7728	209.748	0.962
17	p16:c64	Tween control	145.003	65.5573	120.788	331.348	0.505333
18	p16:c64	Tween control	142.994	65.2132	167.138	375.345	0.508
19	p16:c64	Tween control	161.01	80.7733	229.809	471.592	0.461
20	p16:c64	Tween control	153.068	72.3325	200.4	425.8	0.458
21	p16:c64	Tween control	274.214	119.438	248.301	641.953	0.281667
22	p16:c64	Tween control	207.211	87.7958	185.349	480.356	0.377333
23	p16:c64	Tween control	219.253	107.081	287.422	613.756	0.357333
24	p16:c64	Tween control	150.519	68.1654	160.593	379.277	0.523667
25	p16:c64	Tween control	157.89	59.6745	123.718	341.283	0.529333
26	p16:c64	Tween control	155.921	62.8819	195.754	414.557	0.535
27	p16:c64	Tween control	290.259	133.407	240.613	664.28	0.290667
28	p16:c64	Tween control	190.941	75.1493	172.494	438.585	0.447667
29	p16:c64	Tween control	198.46	83.2719	270.011	551.742	0.416333
30	p16:c64	Tween control	205.463	87.921	266.919	560.303	0.406
1	p16:c64	Fungus	154.237	61.5436	222.826	438.607	0.571667
2	p16:c64	Fungus	281.057	113.37	565.592	960.019	0.310333
3	p16:c64	Fungus	189.68	73.2937	440.57	703.543	0.459
4	p16:c64	Fungus	355.996	141.723	818.951	1316.67	0.241
5	p16:c64	Fungus	255.85	101.855	475.171	832.876	0.335333
6	p16:c64	Fungus	166.808	67.4055	327.104	561.318	0.514333
7	p16:c64	Fungus	163.362	62.6805	402.633	628.675	0.520333
8	p16:c64	Fungus	356.159	138.035	699.317	1193.51	0.24
9	p16:c64	Fungus	257.152	110.385	332.045	699.582	0.337333
10	p16:c64	Fungus	210.128	88.6315	432.413	731.172	0.414333
11	p16:c64	Fungus	272.077	111.572	403.961	787.61	0.315333
12	p16:c64	Fungus	151.414	59.4006	171.583	382.397	0.575
13	p16:c64	Fungus	212.093	84.765	327.274	624.131	0.409
14	p16:c64	Fungus	174.617	65.335	118.467	358.418	0.491333
15	p16:c64	Fungus	294.284	113.843	441.91	850.037	0.291
16	p16:c64	Fungus	291.648	113.453	441.782	846.883	0.292
17	p16:c64	Fungus	149.468	67.087	238.222	454.776	0.585667
18	p16:c64	Fungus	319.319	156.546	587.203	1063.07	0.270667
19	p16:c64	Fungus	195.815	85.1444	380.996	661.956	0.437333
20	p16:c64	Fungus	269.065	108.737	835.659	1213.46	0.333
21	p16:c64	Fungus	284.755	110.514	554.684	949.953	0.323
22	p16:c64	Fungus	247.083	94.627	279.206	620.916	0.344667
23	p16:c64	Fungus	265.735	117.358	587.166	970.259	0.321667
24	p16:c64	Fungus	116.548	46.7632	192.844	356.155	0.763333
25	p16:c64	Fungus	286.285	120.535	372.959	779.778	0.304667
26	p16:c64	Fungus	358.351	148.369	541.683	1048.4	0.233667
27	p16:c64	Fungus	318.074	130.774	753.79	1202.64	0.288667
28	p16:c64	Fungus	461.611	181.83	1164.57	1808.01	0.190667
29	p16:c64	Fungus	234.682	98.6293	237.816	571.127	0.372333
30	p16:c64	Fungus	336.946	125.681	646.858	1109.48	0.251333
1	p16:c64	Non-viable spores	403.133	174.002	572.56	1149.7	0.214
2	p16:c64	Non-viable spores	255.811	110.723	398.704	765.238	0.331667
3	p16:c64	Non-viable spores	374.504	149.367	618.984	1142.86	0.228667
4	p16:c64	Non-viable spores	341.003	134.209	659.875	1135.09	0.250667
5	p16:c64	Non-viable spores	306.832	133.054	366.259	806.145	0.276
6	p16:c64	Non-viable spores	180.322	75.9639	331.735	588.021	0.476667
7	p16:c64	Non-viable spores	174.337	73.3478	275.876	523.561	0.486667
8	p16:c64	Non-viable spores	196.088	78.083	240.43	514.601	0.444
9	p16:c64	Non-viable spores	260.176	115.046	348.565	723.787	0.323667
10	p16:c64	Non-viable spores	183.631	75.8412	328.229	587.701	0.470667
11	p16:c64	Non-viable spores	242.904	101.293	497.189	841.386	0.347333
12	p16:c64	Non-viable spores	217.652	84.511	506.583	808.746	0.392
13	p16:c64	Non-viable spores	177.57	74.7501	661.713	914.033	0.470667
14	p16:c64	Non-viable spores	170.953	69.4685	289.526	529.947	0.491667
15	p16:c64	Non-viable spores	163.156	67.0589	346.994	577.209	0.509333
16	p16:c64	Non-viable spores	131.403	59.1056	272.828	463.336	0.63
17	p16:c64	Non-viable spores	258.43	117.846	339.564	715.84	0.320333
18	p16:c64	Non-viable spores	109.618	44.1284	169.281	323.027	0.774
19	p16:c64	Non-viable spores	249.924	105.27	534.19	889.384	0.329333
20	p16:c64	Non-viable spores	206.786	84.9727	476.802	768.561	0.408
21	p16:c64	Non-viable spores	93.3652	38.5211	210.276	342.162	0.886667
22	p16:c64	Non-viable spores	228.879	108.838	480.608	818.325	0.361
23	p16:c64	Non-viable spores	298.777	135.467	650.188	1084.43	0.278667
24	p16:c64	Non-viable spores	314.564	145.673	337.107	797.344	0.262667
25	p16:c64	Non-viable spores	362.194	162.605	467.928	992.726	0.229
26	p16:c64	Non-viable spores	296.313	128.253	591.807	1016.37	0.286333
27	p16:c64	Non-viable spores	301.936	134.342	448.999	885.277	0.281
28	p16:c64	Non-viable spores	186.062	71.5236	300.639	558.224	0.456
29	p16:c64	Non-viable spores	254.737	114.626	448.206	817.568	0.329333
30	p16:c64	Non-viable spores	185.224	73.2985	345.481	604.003	0.494
1	p0:c80	Non-manipulated	155.666	80.0646	215.984	451.715	0.458667
2	p0:c80	Non-manipulated	139.594	67.3675	180.234	387.196	0.507
3	p0:c80	Non-manipulated	179.036	83.9865	295.73	558.752	0.388333
4	p0:c80	Non-manipulated	359.501	171.642	563.224	1094.37	0.196
5	p0:c80	Non-manipulated	104.926	59.8334	218.009	382.768	0.656667
6	p0:c80	Non-manipulated	130.792	62.958	158.595	352.346	0.550667
7	p0:c80	Non-manipulated	136.241	63.9131	206.731	406.885	0.518333
8	p0:c80	Non-manipulated	172.2	81.8536	453.637	707.69	0.411
9	p0:c80	Non-manipulated	169.751	77.8527	223.576	471.179	0.412333
10	p0:c80	Non-manipulated	216.215	93.3625	448.473	758.05	0.327333
11	p0:c80	Non-manipulated	227.37	107.368	338.112	672.85	0.313333
12	p0:c80	Non-manipulated	73.1443	32.9582	126.214	232.316	0.974
13	p0:c80	Non-manipulated	144.87	72.113	151.913	368.897	0.495
14	p0:c80	Non-manipulated	152.143	71.2113	256.929	480.284	0.458
15	p0:c80	Non-manipulated	223.308	107.294	290.866	621.468	0.318333
16	p0:c80	Non-manipulated	170.336	99.2231	341.368	610.928	0.406333
17	p0:c80	Non-manipulated	77.1023	35.2974	69.5613	181.961	0.924
18	p0:c80	Non-manipulated	96.0574	44.4924	142.748	283.298	0.767667
19	p0:c80	Non-manipulated	96.009	43.8567	171.834	311.699	0.743667
20	p0:c80	Non-manipulated	221.4	108.453	285.856	615.709	0.319667
21	p0:c80	Non-manipulated	220.512	108.087	327.578	656.176	0.316
22	p0:c80	Non-manipulated	213.925	101.933	242.578	558.436	0.325
23	p0:c80	Non-manipulated	255.503	136.282	876.084	1267.87	0.277
24	p0:c80	Non-manipulated	135.616	70.6296	216.907	423.152	0.512667
25	p0:c80	Non-manipulated	106.656	50.7066	113.859	271.221	0.653333
26	p0:c80	Non-manipulated	165.807	78.8431	189.605	434.256	0.413667
27	p0:c80	Non-manipulated	231.768	116.498	346.782	695.048	0.302
28	p0:c80	Non-manipulated	158.482	75.1777	171.562	405.222	0.440667
29	p0:c80	Non-manipulated	101.001	47.8042	91.5809	240.386	0.693
30	p0:c80	Non-manipulated	163.127	72.1906	237.834	473.152	0.423333
1	p0:c80	Tween control	501.185	236.123	531.829	1269.14	0.149
2	p0:c80	Tween control	586.148	248.847	510.797	1345.79	0.129
3	p0:c80	Tween control	194.582	84.7271	252.328	531.637	0.391
4	p0:c80	Tween control	204.337	84.8372	215	504.174	0.372333
5	p0:c80	Tween control	257.586	123.864	230.938	612.388	0.292333
6	p0:c80	Tween control	332.52	176.574	325.787	834.88	0.228333
7	p0:c80	Tween control	246.562	130.451	344.935	721.948	0.313
8	p0:c80	Tween control	218.928	118.466	330.849	668.242	0.344667
9	p0:c80	Tween control	201.54	133.213	255.252	590.005	0.364333
10	p0:c80	Tween control	84.3897	39.2661	72.6381	196.294	0.896
11	p0:c80	Tween control	148.022	73.2506	134.663	355.935	0.501333
12	p0:c80	Tween control	516.718	236.917	613.397	1367.03	0.146333
13	p0:c80	Tween control	159.843	71.906	141.277	373.025	0.475
14	p0:c80	Tween control	429.104	250.052	635.004	1314.16	0.177667
15	p0:c80	Tween control	164.615	78.8304	242.092	485.537	0.459333
16	p0:c80	Tween control	386.959	196.223	595.155	1178.34	0.195
17	p0:c80	Tween control	245.697	116.241	220.381	582.319	0.302667
18	p0:c80	Tween control	370.172	168.253	426.227	964.652	0.203
19	p0:c80	Tween control	246.852	119.348	311.032	677.233	0.312
20	p0:c80	Tween control	221.004	103.267	320.529	644.8	0.345667
21	p0:c80	Tween control	360.232	180.423	582.192	1122.85	0.232
22	p0:c80	Tween control	140.124	58.2754	174.838	373.238	0.559667
23	p0:c80	Tween control	191.533	90.9837	187.542	470.059	0.392333
24	p0:c80	Tween control	270.718	136.282	245.182	652.182	0.277
25	p0:c80	Tween control	236.061	105.903	319.492	661.456	0.317667
26	p0:c80	Tween control	169.031	71.7614	157.249	398.041	0.447333
27	p0:c80	Tween control	180.384	82.9979	224.443	487.825	0.405333
28	p0:c80	Tween control	418.932	190.812	485.635	1095.38	0.179
29	p0:c80	Tween control	128.858	56.3278	150.242	335.427	0.551667
30	p0:c80	Tween control	198.961	81.4227	213.281	493.665	0.375333
1	p0:c80	Fungus	695.826	319.039	669.662	1684.53	0.108667
2	p0:c80	Fungus	372.478	173.312	356.48	902.271	0.203
3	p0:c80	Fungus	202.457	90.5177	213.223	506.197	0.377333
4	p0:c80	Fungus	393.033	203.06	1217.26	1813.36	0.208667
5	p0:c80	Fungus	270.752	119.722	647.668	1038.14	0.281
6	p0:c80	Fungus	213.379	94.8965	532.487	840.763	0.365333
7	p0:c80	Fungus	643.931	316.457	1783.92	2744.31	0.117667
8	p0:c80	Fungus	204.782	92.3117	390.197	687.29	0.37
9	p0:c80	Fungus	208.756	96.3872	192.632	497.775	0.375667
10	p0:c80	Fungus	161.285	67.4788	154.743	383.507	0.483333
11	p0:c80	Fungus	307.311	130.598	505.354	943.262	0.253667
12	p0:c80	Fungus	295.841	124.231	403.35	823.423	0.266667
13	p0:c80	Fungus	503.385	223.238	906.597	1633.22	0.153
14	p0:c80	Fungus	432.012	182.205	761.353	1375.57	0.179
15	p0:c80	Fungus	518.994	246.463	1210.58	1976.04	0.149
16	p0:c80	Fungus	345.076	156.525	694.039	1195.64	0.231333
17	p0:c80	Fungus	260.493	130.741	592.823	984.056	0.292667
18	p0:c80	Fungus	211.629	89.4372	568.959	870.026	0.364667
19	p0:c80	Fungus	306.802	138.77	574.218	1019.79	0.268333
20	p0:c80	Fungus	562.393	225.627	924.322	1712.34	0.14
21	p0:c80	Fungus	643.773	302.081	1043.97	1989.83	0.126667
22	p0:c80	Fungus	395.114	186.493	866.92	1448.53	0.199667
23	p0:c80	Fungus	255.119	127.262	636.25	1018.63	0.300667
24	p0:c80	Fungus	104.597	54.0572	112.562	271.216	0.736333
25	p0:c80	Fungus	384.169	155.63	536.672	1076.47	0.199667
26	p0:c80	Fungus	664.523	360.737	1142.61	2167.87	0.126
27	p0:c80	Fungus	254.375	103.907	635.927	994.209	0.304
28	p0:c80	Fungus	249.381	106.468	477.896	833.745	0.306333
29	p0:c80	Fungus	361.659	165.34	291.644	818.643	0.219
30	p0:c80	Fungus	253.154	143.23	544.568	940.953	0.303
1	p0:c80	Non-viable spores	311.815	150.147	317.895	779.857	0.248
2	p0:c80	Non-viable spores	190.642	88.9176	279.047	558.606	0.413
3	p0:c80	Non-viable spores	256.126	126.655	204.862	587.642	0.294
4	p0:c80	Non-viable spores	428.54	200.672	503.758	1132.97	0.183
5	p0:c80	Non-viable spores	164.442	91.3211	190.088	445.852	0.419
6	p0:c80	Non-viable spores	404.937	192.271	327.705	924.913	0.193667
7	p0:c80	Non-viable spores	122.873	61.4182	173.298	357.589	0.623
8	p0:c80	Non-viable spores	250.058	110.894	199.49	560.442	0.308
9	p0:c80	Non-viable spores	158.702	78.1035	126.286	363.091	0.483333
10	p0:c80	Non-viable spores	113.74	52.187	136.552	302.479	0.684
11	p0:c80	Non-viable spores	161.597	71.5806	288.063	521.24	0.484333
12	p0:c80	Non-viable spores	159.294	70.5608	230.441	460.297	0.491333
13	p0:c80	Non-viable spores	207.19	105.581	208.046	520.817	0.377
14	p0:c80	Non-viable spores	181.312	84.2455	194.841	460.398	0.442
15	p0:c80	Non-viable spores	223.852	100.425	331.271	655.549	0.350333
16	p0:c80	Non-viable spores	151.016	68.602	123.526	343.144	0.520333
17	p0:c80	Non-viable spores	210.601	98.6075	321.712	630.921	0.362
18	p0:c80	Non-viable spores	243.842	109.831	237.272	590.944	0.320333
19	p0:c80	Non-viable spores	85.9018	42.249	81.2429	209.394	0.905667
20	p0:c80	Non-viable spores	94.0773	41.7207	120.019	255.817	0.818667
21	p0:c80	Non-viable spores	159.761	91.037	318.899	569.697	0.414667
22	p0:c80	Non-viable spores	114.998	48.5391	166.079	329.616	0.703667
23	p0:c80	Non-viable spores	196.913	95.3967	170.884	463.194	0.390333
24	p0:c80	Non-viable spores	307.139	159.913	346.789	813.841	0.255333
25	p0:c80	Non-viable spores	407.25	181.978	292.699	881.927	0.193333
26	p0:c80	Non-viable spores	125.747	57.6416	123.919	307.307	0.646
27	p0:c80	Non-viable spores	207.853	88.2834	178.975	475.111	0.404333
28	p0:c80	Non-viable spores	107.477	48.2793	79.7664	235.523	0.75
29	p0:c80	Non-viable spores	160.255	70.966	128.587	359.808	0.503
30	p0:c80	Non-viable spores	172.448	74.9569	138.393	385.798	0.455667

## Sheet: Summary
In column A, samples (n=30) are presented for each combination of diet and health status.
In column B, the five synthetic diets used are presented. In diets the concentration of proteins varies with respect to carbohydrates (p:c).
Column C shows the four possible health states males were allocated: Non-manipulated individuals or negative control. Tween control are the individuals submerged for 5 seconds in Tween. Non-viable spores are the spore-treated individuals submerged for 5 seconds in Tween with the fungus M. robertsii spores that had been previously exposed to high temperatures to make them inviable. Finally, fungus…
The data that were used for the effect of nutrition and health status on spermatophore size are presented on the column H. As a measure of size, the area of the spermatophores is presented.
The data that were used for the effect of nutrition and health status on the proteins amount (µg/mm2) present in the spermatophores are shown in column D.
The data that were used for the effect of nutrition and health status on the lipids amount (µg/mm2) present in the spermatophores are shown in column E.
The data that were used for the effect of nutrition and health status on the carbohydrates amount (µg/mm2) present in the spermatophores are shown in column F.
The data that were used for the effect of nutrition and health status on the total (proteins + lipids + carbohydrates) amount of nutrientes (µg/mm2) present in the spermatophores are shown in column G.
